# Supplementary material for: Clinical Profile of Hyper-IgE Syndrome in India
Source: Front Immunol. 2021 Feb 26;12:626593. doi: 10.3389/fimmu.2021.626593 (PMC7952512; doi:10.3389/fimmu.2021.626593)
Supplement: Supplementary Table 1 — List of STAT3 mutations with their CADD and SIFT scores. [file Table_1.XLSX]

## Sheet: Sheet2
Gene Mutation												Protein Function Prediction
Kindred	Patient	Gene	Domain	Exon	Nucleotide change	cDNA position	AA acid change	Zygosity	ACMG Classification	Known/ Novel	Type of Mutation	CADD Score (PHRED)		SIFT Score	Affect
Kindred 1	p1	STAT3	CCD	Exon 6	Chr17: 40490778A>G	c.521T>C	p.F174S	Heterozygous	Uncertain significance	Novel	Missense	28.9		0.01	Deleterious
Kindred 2	p2.1	STAT3	SH2	Exon 21	Chr17:40474492C>T	c.1909G>A	p.V637M	heterozygous	Pathogenic	Known	Missense	23.6		0.02	Deleterious
	p2.2	STAT3	SH2	Exon 21	Chr17:40474492C>T	c.1909G>A	p.V637M	heterozygous	Pathogenic	Known	Missense	23.6		0.02	Deleterious
Kindred 3	p3	STAT3	SH2	Exon 21	Chr17:40474492C>T	c.1909G>A	p.V637M	heterozygous	Pathogenic	Known	Missense	23.6		0.02	Deleterious
Kindred 4	p4	STAT3	DBD	Exon 13	Chr17:40481660C>T	c.1145G>A	p.R382Q	Heterozygous	Pathogenic	Known	Missense	33		0	Deleterious
Kindred 5	p5	STAT 3	LD	Exon 19	Chr 17:40475327T>C	c.1699A>G	p.N567D	Heterozygous	Uncertain significance	Novel	Missense	24.2		0.58	Tolerated
Kindred 6	p6	STAT3	DBD	Exon 13	Chr 17:40481595G>del	c.1210delC	p.L404Sfs*8	Heterozygous	Pathogenic	Novel	Frameshift	29.8		0	Deleterious
Kindred 7	p7	STAT3	DBD	Exon 21	Chr 17:40481452 C>T	c.1257G>A	p.G419=	Heterozygous	Likely benign	Novel	Synonymous	7.705		0.27	Tolerated
Kindred 8	p8	STAT3	DBD	Exon 13	Chr 17:40481660C>T	c.1145G>A	p.R382Q	Heterozyous	Pathogenic	Known	Missense	33		0	Deleterious
Kindred 9	p9	STAT3	SH2	Exon 21	Chr 17:40474419 T>A	c.1982A>T	p.D661V	Heterozygous	Likely Pathogenic	Known	Missense	24.4		0.48	Tolerated
Kindred 10	p10	STAT3	SH2	Exon 21	Chr 17:40474431T>C	c.1970A>G	p.Y657C	Heterozygous	Likely pathogenic	Known	Missense	28.2		0	Deleterious
Kindred 11	p11	STAT3	DBD	Exon 10	Chr 17:40485754A>T	c.986T>A	p.M329K	Heterozygous	Likely pathogenic	Novel	Missense	28.5		0	Deleterious
Kindred 12	p12	STAT3	SH2	Exon 21	Chr17:40474492C>T	c.1909G>A	p.V637M	heterozygous	Pathogenic	Known	Missense	23.6		0.02	Deleterious
Kindred 13	p13	STAT3	DBD	Exon 13	Chr 17: 40481661G>A	C.1144C>T	p.R382W	Heterozygous	Pathogenic	Known	Missense	32		0	Deleterious
Kindred 14	p14	STAT3	DBD	Exon 13	Chr 17:40481660C>T	c.1145G>A	p.R382Q	Heterozyous	Pathogenic	Known	Missense	33		0	Deleterious
Kindred 15	p15	STAT3	DBD	Splice site downstream of exon 12	Chr 17:40481760C>T	c.1139+5G>A	p.G380R	Heterozygous	Uncertain significance	Novel	Splice site	24.5		0	Deleterious
Kindred 16	p16.1	STAT3	DBD	Exon 10	Chr17:40485722T>G	c.1018A>C	p.K340Q	Heterozygous	Pathogenic	Known	Missense	26.8		0	Deleterious
	p16.2	STAT3	DBD	Exon 10	Chr17:40485722T>G	c.1018A>C	p.K340Q	Heterozygous	Pathogenic	Known	Missense	26.8		0	Deleterious
Kindred 17	p17	STAT3	DBD	Exon 13	Chr17:40481660C>T	c.1145G>A	p.R382Q	Heterozygous	Pathogenic	Known	Missense	33		0	Deleterious
Kindred 18	p18	STAT3	SH2	Exon 21	Chr17.:40474422A>G	c.1979T>C	p.M660T	Heterozygous	Pathogenic	Known	Missense	26		0.02	Deleterious
Kindred 19	p19	STAT3	TAD	Exon 22	Chr17:40469203G>A	c.2141C>T	p.T714I	Heterozygous	Likely pathogenic	Novel	Missense	31		0.01	Deleterious
Kindred 20	p20	STAT3	LD	Exon 17	Chr17:40476777G>A	c.1552C>T	p.R518X	Heterozygous	Pathogenic	Novel	Nonsense	40		0.01	Deleterious
Kindred 21	p21	STAT3	DBD	Exon 15	Chr17: 40481441C>T	c.1268G>A	p.R423Q	Heterozygous	Likely pathogenic	Known	Missense	33		0	Deleterious
Kindred 22	p23	STAT3	DBD	Exon 16	Chr17:40477046T>A	c.1399A>T	p.I467F	Heterozygous	Uncertain significance	Novel	Missense	28.2		0.04	Deleterious
Kindred 23	p24	STAT3	DBD	Exon 15	Chr17:40478197C>G	c.1302G>C	p.E434D	Heterozygous	Uncertain significance	Novel	Missense	22		0	Deleterious
Kindred 24	p25	STAT3	DBD	Exon 13	Chr 17:40481660C>T	c.1145G>A	p.R382Q	Heterozyous	Pathogenic	Known	Missense	33		0.01	Deleterious
Kindred 25	p26	STAT3	DBD	Exon 13	Chr 17: 40481661G>A	C.1144C>T	p.R382W	Heterozygous	Pathogenic	Known	Missense	32		0	Deleterious
